# Supplementary material for: Influence of ZnSO4 and Methyl Jasmonate on the Metabolites and Bioactivity Present in Lemon-Fruit Membrane Vesicles
Source: Int J Mol Sci. 2024 Nov 30;25(23):12917. doi: 10.3390/ijms252312917 (PMC11640879; doi:10.3390/ijms252312917)
Supplement: Supplementary file 1 [file ijms-25-12917-s001.zip]

Archive with 1 entries (1 files):
- ijms-3330371-supplementary.pdf
